# Supplementary material for: Optimized UV-Spectrophotometric Assay to Screen Bacterial Uricase Activity Using Whole Cell Suspension
Source: Front Microbiol. 2022 Apr 13;13:853735. doi: 10.3389/fmicb.2022.853735 (PMC9043897; doi:10.3389/fmicb.2022.853735)
Supplement: Supplementary file 1 [file Data_Sheet_1.zip]

Archive with 2 entries (2 files):
- Supplementary File 1.xlsx
- Supplementary Tables_Figures.docx
