# Supplementary material for: Optimized UV-Spectrophotometric Assay to Screen Bacterial Uricase Activity Using Whole Cell Suspension
Source: Front Microbiol. 2022 Apr 13;13:853735. doi: 10.3389/fmicb.2022.853735 (PMC9043897; doi:10.3389/fmicb.2022.853735)
Supplement: Supplementary file 1 [file Data_Sheet_1.zip › Supplementary File 1.xlsx]

## Sheet: LB
Luria–Bertani (LB) medium
Premixed powder from Sigma
Composition as labelled by the provider:
Compound	Concentration (l-1)
NaCl	10 g
Tryptone	10 g
Yeast Extract	5 g

## Sheet: AM
Allantoin Mineral (AM) medium
Composition:
Compound	Concentration (l-1)
K2HPO4	0.8 g
KH2PO4	0.2 g
MgSO4 . 7 H2O	0.5 g
CaCl2 . 2 H2O	0.05 g
FeSO4 . 7 H2O	0.01 g
MnSO4 . H2O	1 mg
Allantoin	5 g
Yeast extract	5 g

## Sheet: LBS
LactoBacillus Selection (LBS) medium
Composition:
Compound	Concentration (l-1)
Casein peptone	10 g
Yeast extract	5 g
Glucose	20 g
Potassium dihydrogen phosphate	6 g
Ammonium citrate dibasic	2 g
Sodium acetate trihydrate	25 g
Magnesium sulfate	0.575 g
Ferrous sulfate	0.034 g
Manganese sulfate	0.12 g
Acetic acid	1.3 ml
Tween 80	1 ml

## Sheet: MRS#1
de Man, Rogosa and Sharpe (MRS#1) medium
Premixed powder from Merck, NutriSelectTM
Composition as labelled by the provider:
Compound	Concentration (l-1)
Peptone	10 g
Meat extract	8 g
Yeast extract	4 g
Glucose	20 g
Dipotassium hydrogen phosphate	2 g
Sodium acetate trihydrate	5 g
Triammonium citrate	2 g
Magnesium sulfate heptahydrate	0.2 g
Manganous sulfate tetrahydrate	0.05 g

## Sheet: MRS#2
de Man, Rogosa and Sharpe (MRS#2) medium
Premixed powder from Biolife Italiana Srl
Composition as labelled by the provider:
Compound	Concentration (l-1)
Peptone	10 g
Beef Extract	10 g
Yeast extract	5 g
Glucose	20 g
Dipotassium hydrogen phosphate	2 g
Sodium acetate trihydrate	5 g
Diammonium citrate	2 g
Magnesium sulfate heptahydrate	0.2 g
Manganous sulfate tetrahydrate	0.05 g
Tween 80	1 g

## Sheet: BSM
Bifidus Selective Medium (BSM) medium
Premixed powder from Merck, NutriSelectTM
No detailed composition available from the provider:
Compound	Concentration (l-1)
Premix powder	42.5 g

## Sheet: RCM
Reinforced Clostridial Medium (RCM) medium
Composition:
Compound	Concentration (l-1)
Yeast extract	13 g
Peptone	10 g
Glucose	5 g
Soluble starch	1 g
Sodium chloride	5 g
Sodium acetate	3 g
Cysteine hydrochloride	0.5 g

## Sheet: WC
Wilkins-Chalgren (WC) medium
Premixed powder from Thermo Scientific, OxoidTM
Composition as labelled by the provider:
Compound	Concentration (l-1)
Tryptone	10 g
Gelatin peptone	10 g
Yeast extract	5 g
Glucose	1 g
Sodium chloride	5 g
L-Arginine	1 g
Sodium pyruvate	1 g
Menadione	0.5 mg
Haemin	5 mg
Tween 80	1 ml
